# Supplementary material for: SalmoSim: the development of a three-compartment in vitro simulator of the Atlantic salmon GI tract and associated microbial communities
Source: Microbiome. 2021 Aug 31;9:179. doi: 10.1186/s40168-021-01134-6 (PMC8408954; doi:10.1186/s40168-021-01134-6)
Supplement: Supplementary file 3 — Additional file 2: Table S1. 16S rRNA gene-targeted group-specific primers. Table lists primer sets that already published and validated in the literature. All primers were used on mouse faeces samples apart from Alphaproteobacterial specific primers that were used on marine biofilm samples. [file 40168_2021_1134_MOESM3_ESM.xlsx]

## Sheet: Sheet1
Group	Primer sequence	Source
Bacteroidetes F	GTTTAATTCGATGATACGCGAG	(Yang et al., 2015)
Bacteroidetes R	TTAASCCGACACCTCACGG
Firmicutes F	GGAGYATGTGGTTTAATTCGAAGCA
Firmicutes R	AGCTGACGACAACCATGCAC
Actinobacteria F	TGTAGCGGTGGAATGCGC
Actinobacteria R	AATTAAGCCACATGCTCCGCT
Gammaproteobacteria F	TCGTCAGCTCGTGTYGTGA
Gammaproteobacteria R	CGTAAGGGCCATGATG
Betaproteobacteria F	AACGCGAAAAACCTTACCTACC
Betaproteobacteria R	TGCCCTTTCGTAGCAACTAGTG
Alphaproteobacteria F	CIAGTGTAGAGGTGAAATT	(Bacchetti De Gregoris et al., 2011)
Alphaproteobacteria R	CCCCGTCAATTCCTTTGAGTT
General Bacteria F	ACTCCTACGGGAGGCAGCAGT	(Clifford et al., 2012)
General Bacteria R	TATTACCGCGGCTGCTGGC
Mycoplasma F	AGCAGCCGCGGTAATACATAG	Generated by DECIPHER software*
Mycoplasma R	GAGCATACTACTCAGGCGGAT
Lactobacillus F	CAGCAGTAGGGAATCTTCCACAA
Lactobacillus R	CATGGAGTTCCACTCTCCTCTT
