# Supplementary material for: SalmoSim: the development of a three-compartment in vitro simulator of the Atlantic salmon GI tract and associated microbial communities
Source: Microbiome. 2021 Aug 31;9:179. doi: 10.1186/s40168-021-01134-6 (PMC8408954; doi:10.1186/s40168-021-01134-6)
Supplement: Supplementary file 4 — Additional file 3: Table S2. First round PCR primers used for the first round of NGS library preparation. [file 40168_2021_1134_MOESM4_ESM.xlsx]

## Sheet: Sheet1
Primer	Name	Illumina 5′ sequencing primer (CS1/CS2)	Internal index	Heterogeneity spacer	16S rRNA gene v1 primer
Forward	27F	ACACTCTTTCCCTACACGACGCTCTTCCGATCT	Index (8bp)	heterogeneity spacer (5/3 bp)	AGAGTTTGATCMTGGCTCAG
Reverse	338R	GTGACTGGAGTTCAGACGTGTGCTCTTCCGATCT	Index (8bp)	None	GCTGCCTCCCGTAGGAGT
