# Supplementary material for: SalmoSim: the development of a three-compartment in vitro simulator of the Atlantic salmon GI tract and associated microbial communities
Source: Microbiome. 2021 Aug 31;9:179. doi: 10.1186/s40168-021-01134-6 (PMC8408954; doi:10.1186/s40168-021-01134-6)
Supplement: Supplementary file 5 — Additional file 4. Table S3 Second round PCR primers used for the first round of NGS library preparation. [file 40168_2021_1134_MOESM5_ESM.xlsx]

## Sheet: Sheet1
Primer name	Illumina MiSeq 3′ flow cell linker (i5/i7)	External index	Illumina 5′ sequencing primer (CS1/CS2)
Forward	AATGATACGGCGACCACCGAGATCTACAC	Index (8bp)	CACTCTTTCCCTACACGACGCT
Reverse	CAAGCAGAAGACGGCATACGAGAT	Index (8bp)	GTGACTGGAGTTCAGACGTGTGCTC
