# Supplementary material for: SalmoSim: the development of a three-compartment in vitro simulator of the Atlantic salmon GI tract and associated microbial communities
Source: Microbiome. 2021 Aug 31;9:179. doi: 10.1186/s40168-021-01134-6 (PMC8408954; doi:10.1186/s40168-021-01134-6)
Supplement: Supplementary file 6 — Additional file 5: Table S4. OTUs prevalence analysis by sub-setting full dataset into multiple core OTUs. The table summarises the number OTUs within each subset dataset (subset by the % of samples that share OTUs) and percentage of the total number of OTUs within the full dataset (100%). This table also shows the number of reads and the percentage of total reads (100%) within each of the subset datasets. Note: in the 60% subset three samples were lost as they did not retain any under that criteria OTUs: Id-val1-PC1, Id-Val2-MG4 and Id-Val2-PC1. [file 40168_2021_1134_MOESM6_ESM.xlsx]

## Sheet: Sheet1
% of samples that share OTUs	Number of OTUs (% of total OTUs)	Number of reads	% of total reads
0.8	1 (0.10%)	77528	0.0218
0.75	1 (0.10%)	77528	0.0218
0.6	6 (0.61%)	186285	0.0523
0.5	13 (1.33%)	1179477	0.331
0.4	34 (3.48%)	2796009	0.7847
0.3	65 (6.65%)	3204411	0.8993
All OTUs	978 (100%)	3563318	1
